# Supplementary material for: Description of a Newly Isolated Blautia faecis Strain and Its Benefit in Mouse Models of Post-Influenza Secondary Enteric and Pulmonary Infections
Source: Nutrients. 2022 Apr 1;14(7):1478. doi: 10.3390/nu14071478 (PMC9003314; doi:10.3390/nu14071478)
Supplement: Supplementary file 1 [file nutrients-14-01478-s001.zip]

Archive with 1 entries (1 files):
- nutrients-1600794-supplementary.pdf
